# Supplementary material for: Preclinical Synergistic Combination Therapy of Lurbinectedin with Irinotecan and 5-Fluorouracil in Pancreatic Cancer
Source: Curr Oncol. 2023 Oct 31;30(11):9611–26. doi: 10.3390/curroncol30110696 (PMC10670398; doi:10.3390/curroncol30110696)
Supplement: Supplementary file 1 [file curroncol-30-00696-s001.zip]

Archive with 5 entries (4 files):
- Raw Western Blot Images.pdf
- Western Blot Fully Labeled Original Image for CO.pdf
- __MACOSX/
- __MACOSX/._Raw Western Blot Images.pdf
- __MACOSX/._Western Blot Fully Labeled Original Image for CO.pdf
